# Supplementary material for: Comparative Real-World Effectiveness of Fixed-Dose Triple Therapy Regimens in COPD: A Retrospective Cohort Study
Source: J Clin Med. 2026 Jul 18;15(14):5650. doi: 10.3390/jcm15145650 (PMC13412507; doi:10.3390/jcm15145650)
Supplement: Supplementary file 1 [file jcm-15-05650-s001.zip]

Archive with 1 entries (1 files):
- jcm-4405165-supplementary.pdf
